# Supplementary material for: Genomics and Proteomics Analyses Revealed Novel Candidate Pesticidal Proteins in a Lepidopteran-Toxic Bacillus thuringiensis Strain
Source: Toxins (Basel). 2020 Oct 26;12(11):673. doi: 10.3390/toxins12110673 (PMC7693509; doi:10.3390/toxins12110673)
Supplement: Supplementary file 1 [file toxins-12-00673-s001.zip]

Archive with 2 entries (2 files):
- toxins-893961 supple table S1.xlsx
- toxins-893961 supple table S2.xlsx
