# Supplementary material for: Genomics and Proteomics Analyses Revealed Novel Candidate Pesticidal Proteins in a Lepidopteran-Toxic Bacillus thuringiensis Strain
Source: Toxins (Basel). 2020 Oct 26;12(11):673. doi: 10.3390/toxins12110673 (PMC7693509; doi:10.3390/toxins12110673)
Supplement: Supplementary file 1 [file toxins-12-00673-s001.zip › toxins-893961 supple table S2.xlsx]

## Sheet: Specific peptides
Table S2: Unique peptides for the peg5936 (KhFB) and peg5937 (KhFA) proteins detected by LC-MS/MS analysis from the spore/crystal mixture
Protein parameters							Peptide parameters
N	Unused	Total	%Cov	%Cov(50)	%Cov(95)	Accessions	Contrib	Conf	Length	Sequence	Modifications	Cleavages	Prec MW	Prec m/z	tblastn 2.8.1-Nucleotide collection (nt)-Organism Bacillus thuringiensis
1	188.93	188.93	92.96	87.56	86.66	fig|6666666.389972.peg.5936	2	99	14	ANIQGLYTKDAILR		missed K-D@9	1574.88	525.967	No match
1	188.93	188.93	92.96	87.56	86.66	fig|6666666.389972.peg.5936	2	99	17	AVTASVTTGSYPIKEVK		missed K-E@14	1749.95	584.324	No match
1	188.93	188.93	92.96	87.56	86.66	fig|6666666.389972.peg.5936	2	99	19	AYIIKANIQGLYTKDAILR		missed K-A@5; missed K-D@14	2163.24	541.818	No match
1	188.93	188.93	92.96	87.56	86.66	fig|6666666.389972.peg.5936	2	99	19	DFTGPEVYDNDLDNHYGGR			2182.92	728.648	No match
1	188.93	188.93	92.96	87.56	86.66	fig|6666666.389972.peg.5936	2	99	17	EADYETISYGNQFNINR			2032.91	1017.46	No match
1	188.93	188.93	92.96	87.56	86.66	fig|6666666.389972.peg.5936	2	99	11	ESIYLTLDQLK			1321.71	661.864	No match
1	188.93	188.93	92.96	87.56	86.66	fig|6666666.389972.peg.5936	2	99	20	ESRPLPGGHLQISLGDHGGR	Glu->pyro-Glu@N-term		2064.06	413.82	No match
1	188.93	188.93	92.96	87.56	86.66	fig|6666666.389972.peg.5936	2	99	10	EWNSSTVYTK			1213.56	607.787	No match
1	188.93	188.93	92.96	87.56	86.66	fig|6666666.389972.peg.5936	2	99	14	FNLKITNVGTASIK		missed K-I@4	1504.86	502.628	No match
1	188.93	188.93	92.96	87.56	86.66	fig|6666666.389972.peg.5936	2	99	15	FQSIHIYSMHVYNLK	Oxidation(M)@9		1894.94	474.743	No match
1	188.93	188.93	92.96	87.56	86.66	fig|6666666.389972.peg.5936	2	99	20	GKLTINVIGYFNEAIGSFYK	Deamidated(N)@12	missed K-L@2	2234.16	745.728	No match
1	188.93	188.93	92.96	87.56	86.66	fig|6666666.389972.peg.5936	2	99	19	IPEDLYASNVWIDYVSIYR			2315.15	772.723	No match
1	188.93	188.93	92.96	87.56	86.66	fig|6666666.389972.peg.5936	2	99	19	ITNVGTASIKQPRPTFNVK		missed K-Q@10	2070.16	518.547	No match
1	188.93	188.93	92.96	87.56	86.66	fig|6666666.389972.peg.5936	2	99	12	LKEWNSSTVYTK		missed K-E@2	1454.74	485.921	No match
1	188.93	188.93	92.96	87.56	86.66	fig|6666666.389972.peg.5936	2	99	19	LTINVIGYFNEAIGSFYKK		missed K-K@18	2176.16	726.393	No match
1	188.93	188.93	92.96	87.56	86.66	fig|6666666.389972.peg.5936	2	99	16	MSNYGSLLIEFAPKEK		missed K-E@14	1825.93	609.65	No match
1	188.93	188.93	92.96	87.56	86.66	fig|6666666.389972.peg.5936	2	99	15	RLGYFKEFNGTSGSK	Deamidated(N)@9	missed R-L@1; missed K-E@6	1690.83	564.618	No match
1	188.93	188.93	92.96	87.56	86.66	fig|6666666.389972.peg.5936	2	99	10	SDPANISTTR			1060.51	531.263	No match
1	188.93	188.93	92.96	87.56	86.66	fig|6666666.389972.peg.5936	2	99	16	SGYITNKQVEIIGYFA		missed K-Q@7	1801.92	901.969	No match
1	188.93	188.93	92.96	87.56	86.66	fig|6666666.389972.peg.5936	2	99	15	TGNQWVLGAKNGDTR	Deamidated(N)@11	missed K-N@10	1616.79	539.937	No match
1	188.93	188.93	92.96	87.56	86.66	fig|6666666.389972.peg.5936	2	99	16	TTGLNMDATVEDHAER			1758.78	587.268	No match
1	188.93	188.93	92.96	87.56	86.66	fig|6666666.389972.peg.5936	2	99	11	TYTVHTQLFGR			1321.68	441.567	No match
1	188.93	188.93	92.96	87.56	86.66	fig|6666666.389972.peg.5936	2	99	13	WAFYISNANNPNR			1565.73	783.875	No match
1	188.93	188.93	92.96	87.56	86.66	fig|6666666.389972.peg.5936	2	99	13	YGAVFMDGGESNR			1401.6	701.806	No match
7	28.39	28.39	98.6	88.37	88.37	fig|6666666.389972.peg.5937	2	99	13	FTGKFTFQNIPHK		missed K-F@4	1563.82	522.28	No match
7	28.39	28.39	98.6	88.37	88.37	fig|6666666.389972.peg.5937	2	99	17	IVYCLDQLSVIKENCMK	Carbamidomethyl(C)@4; Carbamidomethyl(C)@15	missed K-E@12	2112.04	1057.03	Bacillus thuringiensis HD-771, complete genome
7	28.39	28.39	98.6	88.37	88.37	fig|6666666.389972.peg.5937	2	99	18	NHIFIGDSGSLCVDNVLK	Carbamidomethyl(C)@12		1986.97	663.332	No match
7	28.39	28.39	98.6	88.37	88.37	fig|6666666.389972.peg.5937	2	99	19	NKIVYCLDQLSVIKENCMK	Carbamidomethyl(C)@6; Carbamidomethyl(C)@17	missed K-I@2; missed K-E@14	2354.18	785.734	Bacillus thuringiensis HD-771, complete genome
7	28.39	28.39	98.6	88.37	88.37	fig|6666666.389972.peg.5937	2	99	12	VGPVEVNLNILK			1293.77	647.89	No match
7	28.39	28.39	98.6	88.37	88.37	fig|6666666.389972.peg.5937	2	99	14	VIGCIPFVINAELR	Carbamidomethyl(C)@4		1599.88	800.947	Bacillus thuringiensis genes for hypothetical protein, cancer cell-killing Cry protein parasporin-3, C-terminal half of Cry protein, complete cds, clone: GC-II
N
The rank of the specified protein relative to all other proteins in the list of detected proteins.
Unused (ProtScore)
A measure of the protein confidence for a detected protein, calculated from the peptide confidence for
peptides from spectra that are not already completely “used” by higher scoring winning proteins.
Total (ProtScore)
A measure of the total amount of evidence for a detected protein. The Total ProtScore is calculated using
all of the peptides detected for the protein. The Total ProtScore does not indicate anything about the
confidence that a protein has been detected, because some or even all of the spectra contributing to the
Total ProtScore may be better explained by higher ranked proteins.
% Cov (Coverage)
The percentage of matching amino acids from identified peptides having confidence greater than 0
divided by the total number of amino acids in the sequence.
% Cov (50)
The percentage of matching amino acids from identified peptides having confidence greater than or equal
to 50% divided by the total number of amino acids in the sequence.
% Cov (95)
The percentage of matching amino acids from identified peptides having confidence greater than or equal
to 95% divided by the total number of amino acids in the sequence.
Accession #
The accession number for the protein.
Contrib
The contribution of this peptide, in ProtScore units, to the Unused ProtScore for a protein in this group.
The sum of Contrib values from all black peptides in a group equals the Unused ProtScore of the winner
protein in that group.
If a peptide does not belong to the winner (i.e., it is a blue peptide) and if no other peptides from the same
spectrum belong to the winner, Contrib is the peptide’s contribution to the best other protein in the group
it belongs to (where "best" is the protein with the highest Unused ProtScore).
Conf (Confidence)
The confidence for the peptide identification, expressed as a percentage.
Length
Length of the peptide
Sequence
The sequence of the peptide identified by the search.
Modifications
Modifications found by the search.
Cleavages
Indicates any atypical or missed cleavage sites. Missed cleavages are shown as “Missed Residue1-
Residue2@Position”. Atypical cleavages are shown as “Cleaved Residue1-Residue2@Position”, where
“Position” is either “N-term” or “C-term”.
Precursor MW
Molecular weigth of the identified peptide
Precursos m/z
Ratio m/z of the identified peptide
tblastn
tblastn against the nucleotide collection (nt) in the organism Bacillus thuringiensis
